# Supplementary material for: Authorship attribution based on Life-Like Network Automata
Source: PLoS One. 2018 Mar 22;13(3):e0193703. doi: 10.1371/journal.pone.0193703 (PMC5863954; doi:10.1371/journal.pone.0193703)
Supplement: S4 File — (ZIP) [file pone.0193703.s004.zip]

Archive with 2 entries (1 files):
- S4_File/
- S4_File/S4_File.zip
