# Supplementary material for: Authorship attribution based on Life-Like Network Automata
Source: PLoS One. 2018 Mar 22;13(3):e0193703. doi: 10.1371/journal.pone.0193703 (PMC5863954; doi:10.1371/journal.pone.0193703)
Supplement: S6 File — (XLSX) [file pone.0193703.s006.xlsx]

## Sheet: none
Network measurements from none-dataset
network	Number of nodes (N)	Number of edges (E)	avg. Degree (<k>)	clustering coefficient (C )	avg. path length (L)	Diameter (D)	density (d)	power law exponent (γ)	Pearson correlation (Γ)
A1B1	5914	22991	7.77511	0.03619	3.62784	11	0.001315	2.3274	-0.0617548
A1B2	5518	19949	7.23052	0.03944	3.75726	10	0.001311	2.33796	-0.0367146
A1B3	5454	22988	8.42978	0.051069	3.61648	8	0.001546	3.03143	-0.0422612
A1B4	6402	25056	7.82755	0.031119	3.69265	9	0.001223	2.48687	-0.0526381
A1B5	6839	21092	6.16815	0.02596	3.97961	11	0.000902	2.46007	-0.0364169
A2B1	6019	24156	8.02658	0.037069	3.71765	10	0.001334	2.43204	-0.0237815
A2B2	6446	34252	10.6274	0.060401	3.43651	10	0.001649	2.44697	-0.0515091
A2B3	8625	49092	11.3837	0.059204	3.45724	10	0.00132	2.12268	-0.0461381
A2B4	5474	23328	8.5232	0.043025	3.62311	8	0.001557	2.23619	-0.0258275
A2B5	7191	39820	11.075	0.066513	3.37778	8	0.00154	2.14666	-0.0687929
A3B1	4983	31101	12.4828	0.08128	3.33494	10	0.002506	2.00414	-0.0773564
A3B2	7589	42985	11.3282	0.053786	3.53931	10	0.001493	2.04049	-0.0367919
A3B3	5872	49184	16.752	0.088994	3.28306	11	0.002853	1.84553	-0.044284
A3B4	4210	29746	14.1311	0.099049	3.20451	11	0.003357	1.96107	-0.0985455
A3B5	4357	24327	11.1669	0.056148	3.49787	10	0.002564	2.00987	-0.0160265
A4B1	10309	45252	8.77913	0.029967	3.67629	9	0.000852	2.29487	-0.0381506
A4B2	9589	53544	11.1678	0.056361	3.45415	9	0.001165	2.13612	-0.0515569
A4B3	8645	40930	9.46906	0.061651	3.53939	10	0.001095	2.14088	-0.0475166
A4B4	10616	66560	12.5396	0.071905	3.33509	9	0.001181	2.07282	-0.0811533
A4B5	12627	97893	15.5053	0.068786	3.27595	8	0.001228	2.04278	-0.0745108
A5B1	8059	36741	9.11801	0.044447	3.66482	13	0.001132	2.20419	-0.0258288
A5B2	10170	53647	10.55	0.056407	3.47169	11	0.001037	2.17286	-0.0679812
A5B3	11368	58355	10.2665	0.055261	3.53427	9	0.000903	2.15518	-0.055948
A5B4	10509	57041	10.8556	0.066723	3.49404	13	0.001033	2.12788	-0.0646276
A5B5	10320	56939	11.0347	0.063447	3.48271	10	0.001069	2.10389	-0.06036
A6B1	4780	20096	8.40837	0.056807	3.51749	9	0.001759	2.19547	-0.0577984
A6B2	5866	22072	7.5254	0.041882	3.77966	10	0.001283	2.38525	-0.0170164
A6B3	7590	32239	8.49512	0.048888	3.55963	11	0.001119	2.23718	-0.0678041
A6B4	6666	26002	7.80138	0.038757	3.70597	9	0.00117	2.28043	-0.040118
A6B5	6754	28741	8.51081	0.05283	3.63426	9	0.00126	2.20424	-0.0367981
A7B1	9364	38959	8.32102	0.027684	3.806	12	0.000889	2.33237	-0.0313768
A7B2	10211	42311	8.28734	0.02348	3.81579	15	0.000812	2.51308	-0.0392694
A7B3	8896	42622	9.58228	0.03384	3.64539	14	0.001077	2.25639	-0.0446458
A7B4	9829	35486	7.22067	0.02415	3.99282	14	0.000735	2.4279	-0.0225152
A7B5	9829	33961	6.91037	0.022136	4.03594	14	0.000703	2.42284	-0.0273831
A8B1	8043	28206	7.0138	0.027982	3.92224	11	0.000872	2.43168	-0.0236327
A8B2	7921	24889	6.28431	0.021879	4.06877	10	0.000793	2.55571	-0.0106796
A8B3	8278	28106	6.79053	0.025964	3.93051	10	0.00082	2.52185	-0.0273795
A8B4	7361	23611	6.41516	0.025966	4.00199	10	0.000872	2.61055	-0.0120475
A8B5	7183	22450	6.25087	0.026554	3.98508	13	0.00087	2.54838	-0.0282117
A9B1	16816	95298	11.3342	0.045632	3.45765	10	0.000674	2.23936	-0.072535
A9B2	10257	37993	7.40821	0.027272	3.81988	9	0.000722	2.37486	-0.038509
A9B3	10337	40746	7.88352	0.040049	3.6722	10	0.000763	2.25499	-0.0587556
A9B4	10456	49966	9.55738	0.029713	3.6368	9	0.000914	2.24307	-0.0404992
A9B5	13863	62875	9.07091	0.036033	3.63503	11	0.000654	2.28945	-0.0560251
A10B1	7091	41410	11.6796	0.052443	3.29993	7	0.001647	2.09501	-0.0683521
A10B2	7501	44934	11.9808	0.064177	3.32407	8	0.001597	2.08822	-0.0678283
A10B3	7240	40614	11.2193	0.065499	3.33796	8	0.00155	2.13584	-0.0846119
A10B4	7365	41544	11.2815	0.057182	3.35438	7	0.001532	3.36245	-0.0728995
A10B5	7392	33045	8.94075	0.040021	3.53114	9	0.00121	2.27505	-0.0560089
A11B1	6759	48794	14.4382	0.075968	3.21979	12	0.002136	1.97935	-0.0881798
A11B2	6114	41552	13.5924	0.06041	3.27439	8	0.002224	2.321	-0.0532634
A11B3	5555	39131	14.0886	0.073891	3.19621	8	0.002537	2.01793	-0.0790713
A11B4	5185	36913	14.2384	0.077643	3.18396	9	0.002747	2.2398	-0.0709894
A11B5	4950	33748	13.6356	0.078343	3.21105	10	0.002755	2.27648	-0.0863949
A12B1	6169	20364	6.60204	0.025246	3.98142	11	0.00107	3.34282	-0.0213271
A12B2	6072	23768	7.82872	0.03243	3.73818	9	0.00129	3.24117	-0.0349933
A12B3	4612	16794	7.28274	0.03997	3.76986	10	0.001579	2.44011	-0.0209859
A12B4	5897	19326	6.55452	0.024772	3.90016	8	0.001112	2.57007	-0.0329523
A12B5	6254	30775	9.8417	0.055318	3.51191	10	0.001574	2.50078	-0.048137
A13B1	4301	16629	7.73262	0.045039	3.6645	9	0.001798	2.27727	-0.0258862
A13B2	7702	42755	11.1023	0.072575	3.42248	9	0.001442	2.11498	-0.0656153
A13B3	8258	56229	13.6181	0.091926	3.28218	8	0.001649	2.0799	-0.0816898
A13B4	6613	27654	8.36353	0.046016	3.66007	12	0.001265	2.28897	-0.0305821
A13B5	8856	49353	11.1457	0.068956	3.41303	8	0.001259	2.10872	-0.0718925
A14B1	6172	24893	8.06643	0.039651	3.54681	9	0.001307	2.25001	-0.0748113
A14B2	5822	24510	8.41979	0.037631	3.52443	9	0.001446	2.25948	-0.0599878
A14B3	6515	31324	9.61596	0.058341	3.4655	8	0.001476	2.16343	-0.0687519
A14B4	7010	31314	8.93409	0.050327	3.54951	9	0.001275	2.16498	-0.0604895
A14B5	5628	23947	8.50995	0.048549	3.54112	10	0.001512	2.29451	-0.0637283
A15B1	12752	58186	9.12578	0.022652	3.72617	14	0.000716	2.5884	-0.0400509
A15B2	12933	55140	8.52702	0.022592	3.81319	17	0.000659	2.76946	-0.0344114
A15B3	9941	63864	12.8486	0.044954	3.45528	10	0.001293	2.99793	-0.047044
A15B4	10850	52976	9.76516	0.027622	3.65929	11	0.0009	3.44562	-0.0311364
A15B5	10784	49927	9.25946	0.029044	3.66927	18	0.000859	2.41106	-0.0422204
A16B1	6614	27013	8.16843	0.038415	3.69376	8	0.001235	2.53343	-0.018775
A16B2	10108	47851	9.46795	0.036252	3.62755	9	0.000937	2.29299	-0.0414218
A16B3	7076	29273	8.27388	0.044268	3.61163	10	0.001169	2.4871	-0.0465099
A16B4	7738	32059	8.28612	0.043645	3.68657	9	0.001071	2.37282	-0.0295561
A16B5	8307	29384	7.07451	0.029627	3.84041	10	0.000852	2.49473	-0.0285235
A17B1	4401	19116	8.68712	0.051272	3.4131	8	0.001974	2.36222	-0.0760669
A17B2	4399	20194	9.18118	0.06779	3.38385	7	0.002088	2.21017	-0.078366
A17B3	4737	21647	9.13954	0.057521	3.44283	9	0.00193	2.2648	-0.0663404
A17B4	3771	16838	8.93026	0.055574	3.36499	9	0.002369	2.2196	-0.0851153
A17B5	4497	21033	9.35424	0.064553	3.4095	9	0.002081	2.1836	-0.0769503
A18B1	6256	45554	14.5633	0.073763	3.20037	8	0.002328	3.03477	-0.0847402
A18B2	7110	56500	15.8931	0.087238	3.14121	9	0.002236	1.9257	-0.118474
A18B3	6138	44096	14.3682	0.0747	3.18735	9	0.002341	3.05793	-0.0937074
A18B4	5604	32420	11.5703	0.063825	3.33638	10	0.002065	2.1458	-0.0766367
A18B5	7823	58904	15.0592	0.079351	3.20336	10	0.001925	3.58179	-0.0957525
A19B1	6189	39447	12.7475	0.089173	3.20498	10	0.00206	2.26594	-0.130386
A19B2	7165	30128	8.40977	0.049059	3.58575	10	0.001174	2.32166	-0.0563935
A19B3	7434	30296	8.15066	0.036842	3.68385	11	0.001097	2.3911	-0.0501445
A19B4	10085	48582	9.63451	0.04871	3.53239	11	0.000955	2.27523	-0.0569791
A19B5	13142	71154	10.8285	0.037942	3.54691	10	0.000824	2.36332	-0.0466149
A20B1	8341	37218	8.92411	0.037277	3.62665	10	0.00107	2.44983	-0.0387838
A20B2	8265	33778	8.17375	0.025933	3.7579	9	0.000989	2.49967	-0.0307652
A20B3	9509	46005	9.6761	0.037617	3.55608	9	0.001018	2.31373	-0.0543341
A20B4	11911	67217	11.2865	0.032693	3.53113	9	0.000948	2.27646	-0.0427452
A20B5	8472	33754	7.96837	0.03503	3.71035	10	0.000941	2.36806	-0.0409434
							1.58489

## Sheet: partial
Network measurements from partial-dataset
network	Number of nodes (N)	Number of edges (E)	avg. Degree (<k>)	clustering coefficient (C )	avg. path length (L)	Diameter (D)	density (d)	power law exponent (γ)	Pearson correlation (Γ)
A1B1	5374	22775	8.476	0.041159	3.53983	11	0.001578	2.2892	-0.0645394
A1B2	5057	19745	7.80898	0.046112	3.64321	9	0.001544	2.28587	-0.0395474
A1B3	5006	22711	9.07351	0.057902	3.53179	8	0.001813	2.38772	-0.0436379
A1B4	5800	24718	8.52345	0.038266	3.57851	9	0.00147	2.36186	-0.0564367
A1B5	6213	20929	6.73716	0.032514	3.84497	11	0.001085	2.55378	-0.0341921
A2B1	5544	23976	8.64935	0.042232	3.61874	10	0.00156	2.41143	-0.0255396
A2B2	5863	33839	11.5432	0.067646	3.35108	10	0.001969	2.06805	-0.0594214
A2B3	7783	48411	12.4402	0.067111	3.37758	10	0.001599	2.0819	-0.0500285
A2B4	5018	23136	9.2212	0.047955	3.52676	8	0.001838	2.19256	-0.0302677
A2B5	6598	39351	11.9282	0.073335	3.29749	8	0.001808	2.11834	-0.0757195
A3B1	4557	29519	12.9555	0.082377	3.23568	9	0.002844	1.97922	-0.102433
A3B2	6877	41772	12.1483	0.064704	3.4368	9	0.001767	2.00786	-0.0518944
A3B3	5360	47322	17.6575	0.102708	3.21768	11	0.003295	3.803	-0.0628756
A3B4	3883	28263	14.5573	0.103099	3.13885	10	0.00375	2.984	-0.116816
A3B5	3933	23669	12.0361	0.067101	3.38593	10	0.003061	2.59879	-0.039432
A4B1	9077	44619	9.83122	0.038258	3.55014	9	0.001083	2.26164	-0.0393091
A4B2	8648	52769	12.2037	0.064024	3.36334	9	0.001411	2.10378	-0.059642
A4B3	7932	40411	10.1894	0.067126	3.45325	9	0.001285	2.12852	-0.0582442
A4B4	9639	65615	13.6145	0.078592	3.262	9	0.001413	2.0441	-0.0890775
A4B5	11162	96114	17.2216	0.077346	3.18685	7	0.001543	2.13543	-0.084266
A5B1	7359	36470	9.91167	0.049569	3.55848	13	0.001347	2.1668	-0.0310713
A5B2	9195	53031	11.5347	0.063156	3.37437	9	0.001255	2.10242	-0.0743527
A5B3	10299	57769	11.2184	0.061309	3.44278	8	0.001089	2.09786	-0.0617184
A5B4	9488	56313	11.8704	0.074066	3.4109	13	0.001251	2.18357	-0.0702235
A5B5	9237	56189	12.1661	0.071458	3.3845	8	0.001317	2.07383	-0.0655255
A6B1	4443	19899	8.95746	0.062905	3.44659	9	0.002017	2.17754	-0.0619298
A6B2	5422	21892	8.07525	0.047672	3.68513	10	0.00149	2.31682	-0.0165498
A6B3	7042	31969	9.07952	0.054193	3.48477	11	0.00129	2.21835	-0.0720787
A6B4	6153	25773	8.37738	0.04479	3.61244	9	0.001362	2.24956	-0.0409607
A6B5	6179	28428	9.20149	0.059381	3.53893	9	0.001489	2.19016	-0.040558
A7B1	8474	38643	9.12037	0.032476	3.69607	12	0.001076	2.26328	-0.032461
A7B2	9262	41984	9.06586	0.028654	3.7096	15	0.000979	2.51389	-0.0396475
A7B3	8087	42259	10.4511	0.038932	3.55341	13	0.001292	3.31902	-0.0454936
A7B4	8963	35190	7.85228	0.029063	3.8814	13	0.000876	2.39459	-0.0216989
A7B5	8999	33728	7.49594	0.026682	3.9021	14	0.000833	2.33843	-0.0310917
A8B1	7354	27969	7.60647	0.033068	3.80816	10	0.001034	2.37097	-0.0227078
A8B2	7304	24756	6.77875	0.025429	3.95301	10	0.000928	2.49642	-0.0088663
A8B3	7530	27881	7.40531	0.030932	3.80494	10	0.000984	2.45448	-0.0259303
A8B4	6655	23432	7.04192	0.030184	3.86258	10	0.001058	2.56051	-0.0120682
A8B5	6578	22311	6.78352	0.030143	3.86324	12	0.001031	2.49956	-0.0276719
A9B1	14764	93422	12.6554	0.053469	3.35966	10	0.000857	2.32938	-0.0812175
A9B2	9255	37639	8.13377	0.03299	3.68562	8	0.000879	2.31793	-0.0440227
A9B3	9347	40312	8.62566	0.046062	3.56443	10	0.000923	2.22159	-0.063408
A9B4	9328	49370	10.5853	0.035534	3.52431	8	0.001135	2.18123	-0.0459728
A9B5	12270	61745	10.0644	0.044745	3.51616	10	0.00082	2.28585	-0.0633791
A10B1	6486	40837	12.5924	0.059494	3.22609	7	0.001942	2.09164	-0.0751865
A10B2	6849	44175	12.8997	0.072118	3.25514	8	0.001884	2.06067	-0.0763214
A10B3	6658	40040	12.0276	0.073131	3.26998	8	0.001807	2.10061	-0.0901908
A10B4	6774	41034	12.1151	0.063548	3.28983	7	0.001789	2.07915	-0.077612
A10B5	6792	32747	9.64282	0.045202	3.44423	9	0.00142	2.22096	-0.0593307
A11B1	6022	48035	15.9532	0.084882	3.14194	10	0.00265	1.94033	-0.091894
A11B2	5482	41030	14.969	0.068677	3.18965	7	0.002731	2.24641	-0.0571488
A11B3	4994	38546	15.4369	0.083374	3.1256	7	0.003092	1.94274	-0.0827897
A11B4	4602	36306	15.7784	0.088085	3.10493	8	0.003429	2.20869	-0.0720647
A11B5	4453	33268	14.9418	0.086716	3.13565	9	0.003356	2.29419	-0.0890164
A12B1	5572	20193	7.24803	0.030288	3.83295	10	0.001301	3.28663	-0.0199685
A12B2	5435	23429	8.62153	0.040806	3.61393	8	0.001587	3.34151	-0.0360616
A12B3	4204	16667	7.92912	0.045437	3.6566	9	0.001887	2.30474	-0.0222769
A12B4	5199	19074	7.33756	0.032019	3.73653	8	0.001412	2.52648	-0.0337883
A12B5	5632	30392	10.7926	0.063204	3.40586	10	0.001917	2.48287	-0.0526358
A13B1	4042	16543	8.18555	0.050121	3.58899	9	0.002026	2.28029	-0.0245811
A13B2	6979	42143	12.0771	0.081837	3.34365	7	0.001731	2.139	-0.0677882
A13B3	7525	55456	14.7391	0.099828	3.21566	8	0.001959	2.06638	-0.0856003
A13B4	6082	27434	9.02138	0.051253	3.55667	10	0.001484	2.28221	-0.0370527
A13B5	8079	48711	12.0587	0.076199	3.3438	8	0.001493	2.09095	-0.0758033
A14B1	5695	24671	8.66409	0.044361	3.47408	9	0.001522	3.55101	-0.0770004
A14B2	5395	24321	9.01613	0.042493	3.45446	9	0.001672	2.21676	-0.0627329
A14B3	6020	30989	10.2953	0.064289	3.39566	8	0.00171	2.13222	-0.0726304
A14B4	6490	31005	9.5547	0.056549	3.46883	8	0.001472	2.13275	-0.0630968
A14B5	5217	23763	9.10983	0.053746	3.46598	9	0.001747	2.527	-0.065064
A15B1	11113	57490	10.3464	0.028991	3.59318	14	0.000931	2.9265	-0.0424412
A15B2	11445	54585	9.53866	0.028529	3.68361	17	0.000834	2.46135	-0.032895
A15B3	8856	62506	14.1161	0.053886	3.35365	10	0.001594	2.79307	-0.0577433
A15B4	9556	52191	10.9232	0.03501	3.53867	11	0.001143	2.59187	-0.0338375
A15B5	9562	49402	10.333	0.034754	3.55512	18	0.001081	2.323	-0.0468691
A16B1	6025	26722	8.87037	0.043898	3.58881	8	0.001473	2.58602	-0.0276195
A16B2	8897	46951	10.5543	0.045849	3.50677	8	0.001186	2.1757	-0.0442844
A16B3	6395	28965	9.05864	0.049955	3.508	8	0.001417	2.23547	-0.0520034
A16B4	6983	31658	9.06716	0.04956	3.57227	8	0.001299	2.35638	-0.0348728
A16B5	7367	29102	7.90064	0.035532	3.7029	9	0.001073	2.53455	-0.0297416
A17B1	4053	18892	9.32248	0.056121	3.33305	7	0.002301	2.22868	-0.0812266
A17B2	4130	19997	9.68378	0.073617	3.3186	7	0.002345	2.19174	-0.0858248
A17B3	4440	21511	9.68964	0.061997	3.38103	8	0.002183	2.24206	-0.0700411
A17B4	3517	16661	9.47455	0.061182	3.30009	9	0.002695	2.26846	-0.0915048
A17B5	4225	20805	9.84852	0.068776	3.34548	9	0.002332	2.16184	-0.084971
A18B1	5752	44901	15.6123	0.081565	3.13341	8	0.002715	2.98584	-0.0926516
A18B2	6421	55383	17.2506	0.095835	3.07566	9	0.002687	3.16292	-0.123779
A18B3	5629	43553	15.4745	0.082785	3.12909	9	0.00275	3.1713	-0.0988453
A18B4	5103	32043	12.5585	0.072305	3.25816	9	0.002461	2.05486	-0.0813452
A18B5	7105	57985	16.3223	0.089289	3.1367	10	0.002298	1.92563	-0.103453
A19B1	5584	38526	13.7987	0.098573	3.13708	9	0.002472	2.22028	-0.138423
A19B2	6550	29839	9.11115	0.054351	3.48523	9	0.001391	2.28653	-0.0624098
A19B3	6748	30015	8.89597	0.041154	3.56935	10	0.001319	2.37135	-0.0548972
A19B4	9055	48010	10.6041	0.055493	3.43872	11	0.001171	2.25164	-0.0639266
A19B5	11592	70048	12.0856	0.046335	3.44026	10	0.001043	2.29554	-0.0486847
A20B1	7607	36949	9.71447	0.042059	3.53164	9	0.001277	2.43638	-0.0401037
A20B2	7498	33563	8.95252	0.029779	3.64023	9	0.001194	2.32842	-0.0338893
A20B3	8582	45638	10.6357	0.04279	3.45778	9	0.001239	2.27033	-0.0558843
A20B4	10491	66421	12.6625	0.039429	3.41367	8	0.001207	2.77722	-0.0466419
A20B5	7727	33519	8.67581	0.039636	3.60489	10	0.001123	2.33575	-0.0432094

## Sheet: full
Network measurements from full-dataset
network	Number of nodes (N)	Number of edges (E)	avg. Degree (<k>)	clustering coefficient (C )	avg. path length (L)	Diameter (D)	density (d)	power law exponent (γ)	Pearson correlation (Γ)
A1B1	4977	22451	9.0219	0.050376	3.4736	10	0.001813	2.19979	-0.0672449
A1B2	4721	19585	8.29697	0.052838	3.58032	9	0.001758	2.23054	-0.0396198
A1B3	4766	22414	9.40579	0.065645	3.4897	9	0.001974	2.62298	-0.0514366
A1B4	5582	24705	8.85167	0.044333	3.5953	9	0.001586	3.16879	-0.0408366
A1B5	6149	20870	6.7881	0.037391	3.84865	11	0.001104	2.51246	-0.0248341
A2B1	5244	23620	9.00839	0.053551	3.55042	11	0.001718	2.41854	-0.0368392
A2B2	5624	33084	11.7653	0.08058	3.31896	10	0.002092	2.06312	-0.0671025
A2B3	7645	47482	12.4217	0.076644	3.419	16	0.001625	2.04096	-0.0590807
A2B4	4745	22778	9.60084	0.059365	3.48289	9	0.002024	2.11157	-0.0281044
A2B5	6304	38377	12.1754	0.083094	3.26929	8	0.001932	2.03943	-0.08877
A3B1	5116	30051	11.7478	0.087069	3.37441	10	0.002297	3.67871	-0.0947626
A3B2	6844	41169	12.0307	0.074858	3.52164	13	0.001758	1.98472	-0.04233
A3B3	5856	47396	16.1872	0.107355	3.33128	12	0.002765	3.71228	-0.0561752
A3B4	3949	28205	14.2846	0.108076	3.18992	11	0.003618	1.94993	-0.115315
A3B5	4180	23808	11.3914	0.070289	3.48006	11	0.002726	1.98425	-0.0305914
A4B1	8771	44258	10.0919	0.0462	3.59517	15	0.001151	2.20074	-0.0327748
A4B2	8456	52056	12.3122	0.071884	3.34316	9	0.001456	2.05369	-0.064686
A4B3	7707	39764	10.3189	0.07455	3.43322	10	0.001339	2.11077	-0.0672447
A4B4	9248	63642	13.7634	0.081986	3.22613	9	0.001488	2.02105	-0.113042
A4B5	10525	93743	17.8134	0.087592	3.15878	7	0.001693	2.09322	-0.0939949
A5B1	7077	35880	10.1399	0.059752	3.53226	17	0.001433	2.16395	-0.0422294
A5B2	8926	52030	11.6581	0.068157	3.36313	11	0.001306	3.03058	-0.0865562
A5B3	10038	56855	11.328	0.067853	3.45707	11	0.001129	2.07519	-0.0672396
A5B4	9094	54870	12.0673	0.080934	3.3892	15	0.001327	2.06371	-0.0864208
A5B5	8841	54965	12.4341	0.079684	3.34477	9	0.001407	2.06173	-0.0760219
A6B1	4315	19520	9.04751	0.070367	3.38996	9	0.002097	2.16768	-0.0800517
A6B2	5300	21688	8.18415	0.053901	3.64716	10	0.001544	3.4251	-0.0276961
A6B3	6742	31458	9.33195	0.062067	3.45553	11	0.001384	2.19683	-0.078094
A6B4	5959	25398	8.52425	0.053276	3.59552	12	0.001431	2.26665	-0.0489626
A6B5	5943	27752	9.33939	0.06608	3.50002	10	0.001572	2.187	-0.0620984
A7B1	8101	38371	9.47315	0.039819	3.71128	14	0.00117	3.44943	-0.0182017
A7B2	8788	41715	9.49363	0.035634	3.72401	18	0.00108	2.56621	-0.029434
A7B3	7552	41713	11.0469	0.049454	3.52154	12	0.001463	2.10054	-0.0358392
A7B4	8711	35068	8.05143	0.033387	3.91729	16	0.000924	2.94312	-0.0179786
A7B5	9169	33877	7.38946	0.028543	3.97988	18	0.000806	2.6336	-0.0178783
A8B1	7142	27727	7.76449	0.039565	3.76379	10	0.001087	2.8518	-0.0263651
A8B2	7084	24632	6.95426	0.032735	3.89884	11	0.000982	2.53896	-0.00239067
A8B3	7307	27699	7.5815	0.037369	3.7572	10	0.001038	2.40507	-0.0293888
A8B4	6423	23283	7.24988	0.037838	3.80421	10	0.001129	2.56653	-0.00816627
A8B5	6267	22153	7.06973	0.038272	3.79442	13	0.001128	2.42398	-0.0240142
A9B1	15160	93036	12.2739	0.059581	3.45679	15	0.00081	2.3425	-0.0780801
A9B2	8812	37427	8.49455	0.039646	3.67488	10	0.000964	2.29994	-0.0325173
A9B3	9299	40239	8.65448	0.050041	3.67815	20	0.000931	2.21746	-0.0624788
A9B4	9093	48930	10.7621	0.045224	3.7414	14	0.001184	2.0769	-0.0212915
A9B5	12170	61638	10.1295	0.050329	3.58716	12	0.000832	2.33262	-0.051198
A10B1	6246	40219	12.8783	0.068812	3.19957	7	0.002062	2.10977	-0.0816331
A10B2	6559	43356	13.2203	0.084643	3.24015	8	0.002016	2.00741	-0.0733306
A10B3	6322	39502	12.4967	0.08203	3.23667	8	0.001977	2.0543	-0.0915024
A10B4	6546	40597	12.4036	0.071428	3.265	7	0.001895	2.03821	-0.0790392
A10B5	6411	32297	10.0755	0.053147	3.39707	8	0.001572	2.1583	-0.0633689
A11B1	5751	46601	16.2062	0.095639	3.13734	11	0.002818	3.13955	-0.108068
A11B2	5034	39786	15.8069	0.085812	3.1286	8	0.003141	2.19099	-0.0724958
A11B3	4723	37428	15.8492	0.093409	3.12417	9	0.003356	1.91379	-0.0951221
A11B4	4332	35203	16.2525	0.100835	3.09198	9	0.003753	1.87293	-0.0927067
A11B5	4115	32181	15.6408	0.099634	3.09638	10	0.003802	2.29864	-0.106566
A12B1	5474	20150	7.36207	0.035414	3.85514	12	0.001345	2.41873	-0.00690958
A12B2	5136	23161	9.01908	0.051871	3.63322	12	0.001756	2.19834	-0.0176617
A12B3	3923	16385	8.3533	0.057312	3.58559	11	0.00213	2.33925	-0.0292633
A12B4	4988	19008	7.62149	0.038069	3.74127	11	0.001528	2.48186	-0.0157454
A12B5	5214	29593	11.3514	0.077147	3.33721	10	0.002178	2.43678	-0.0613336
A13B1	3695	16275	8.8092	0.062076	3.47758	9	0.002385	2.21339	-0.0275012
A13B2	6448	40980	12.7109	0.095684	3.28797	7	0.001972	2.01941	-0.0774847
A13B3	6993	53757	15.3745	0.115064	3.17989	8	0.002199	1.96159	-0.0910948
A13B4	5634	26922	9.55698	0.063712	3.47774	12	0.001697	2.18438	-0.0443147
A13B5	7595	46980	12.3713	0.084516	3.28716	8	0.001629	2.08211	-0.0935043
A14B1	5431	24232	8.92359	0.054027	3.44318	9	0.001643	2.18511	-0.0834122
A14B2	5179	23996	9.26665	0.052045	3.41138	10	0.00179	2.75801	-0.0679036
A14B3	5608	30271	10.7956	0.077869	3.33713	8	0.001925	2.14421	-0.0780326
A14B4	6117	30235	9.88556	0.070213	3.43337	9	0.001616	2.10553	-0.0685744
A14B5	4850	23311	9.61278	0.067204	3.40176	9	0.001982	2.57008	-0.0714579
A15B1	10550	57109	10.8264	0.035902	3.5988	15	0.001026	2.98658	-0.0305819
A15B2	10747	54250	10.0958	0.034487	3.68279	17	0.000939	2.64394	-0.0235332
A15B3	8528	62050	14.5521	0.064246	3.42873	10	0.001707	2.93879	-0.0352747
A15B4	9001	51908	11.5338	0.041227	3.5195	12	0.001282	2.5767	-0.0272216
A15B5	8889	48882	10.9983	0.043956	3.53079	21	0.001237	2.19212	-0.04157
A16B1	5809	26514	9.12859	0.051519	3.57919	9	0.001572	2.19496	-0.0120576
A16B2	9305	47202	10.1455	0.04755	3.6191	11	0.00109	2.1341	-0.0339417
A16B3	5979	28537	9.54574	0.058431	3.4411	8	0.001597	2.64996	-0.0573119
A16B4	6729	31317	9.30807	0.057344	3.55374	10	0.001383	2.30967	-0.0345468
A16B5	7058	28954	8.20459	0.041926	3.66341	9	0.001163	2.48788	-0.0204269
A17B1	3951	18558	9.39408	0.062701	3.33846	9	0.002378	2.80416	-0.0889899
A17B2	3971	19573	9.85797	0.081407	3.28157	7	0.002483	2.18332	-0.0965922
A17B3	4133	21062	10.1921	0.072455	3.34866	9	0.002467	2.24375	-0.0736919
A17B4	3373	16298	9.6638	0.070022	3.27879	9	0.002866	2.44105	-0.0988149
A17B5	4095	20469	9.99707	0.07898	3.34171	8	0.002442	2.29895	-0.0873683
A18B1	5181	43665	16.8558	0.101317	3.09339	8	0.003254	2.97788	-0.0894216
A18B2	5951	53559	18	0.115425	3.06233	9	0.003025	1.85983	-0.127171
A18B3	5157	42400	16.4437	0.099103	3.09511	9	0.003189	3.01244	-0.0991407
A18B4	4625	31282	13.5274	0.089411	3.20932	9	0.002925	2.19765	-0.0763909
A18B5	6540	56012	17.1291	0.108237	3.12458	11	0.00262	3.44028	-0.105559
A19B1	5433	37164	13.6808	0.098437	3.12098	10	0.002519	2.41145	-0.147314
A19B2	6188	29536	9.54622	0.06174	3.43608	10	0.001543	2.28688	-0.0716117
A19B3	6436	29927	9.29988	0.046233	3.53029	11	0.001445	2.36074	-0.0502205
A19B4	8641	47412	10.9737	0.063242	3.44716	12	0.00127	2.21289	-0.0695002
A19B5	11155	69075	12.3846	0.053813	3.45347	11	0.00111	2.55409	-0.0540445
A20B1	7151	36679	10.2584	0.047336	3.50649	9	0.001435	2.41936	-0.0329306
A20B2	7007	33424	9.54017	0.034729	3.60465	10	0.001362	2.46867	-0.0246685
A20B3	7941	45293	11.4074	0.050051	3.41371	10	0.001437	2.28974	-0.0518346
A20B4	9960	65990	13.251	0.045997	3.40949	9	0.001331	2.48797	-0.0372672
A20B5	7138	33202	9.30289	0.047307	3.54288	9	0.001303	2.31597	-0.0386109
